# Supplementary material for: Silicon Deposition and Phytolith Morphological Variation in Culm Sheaths of Dendrocalamus brandisii at Different Growth Stages
Source: Plants (Basel). 2025 Mar 7;14(6):841. doi: 10.3390/plants14060841 (PMC11946270; doi:10.3390/plants14060841)
Supplement: Supplementary file 1 [file plants-14-00841-s001.zip › Table S1.xlsx]

## Sheet: Sheet1
Table S1. Length and width of different phytolith morphotypes in the D. brandisii culm sheath blades at different growth stages
Stage	Rondel		Elongate		Blocky		Acute		Stomata		Saddle		Circular
	Length	Width	Length	Width	Length	Width	Length	Width	Length	Width	Length	Width	Length	Width
Shooting	12.21±1.78a	8.68±1.42b	35.49±5.40a	12.31±3.93a	24.36±5.69b	14.82±3.68a	39.05±2.38b	9.81±3.86b	24.10±1.99b	15.19±2.25b	9.12±2.22a	7.63±1.03a	12.25±1.42a	8.22±1.10a
Culm	14.08±2.81b	9.17±2.80b	33.79±7.62a	11.95±3.06a	19.87±2.56a	14.46±5.13a	30.25±2.63a	9.86±6.75b	21.50±1.53a	12.22±1.90a	11.90±1.38b	6.42±1.09a	14.15±5.29b	10.86±2.75b
Shedding	11.41±2.69a	7.36±1.98a	38.18±4.46b	13.79±5.76b	25.57±4.43b	18.56±6.50b	29.04±6.24a	5.96±2.32a	23.65±5.72b	15.25±2.37a	8.74±3.04a	6.40±0.98a	12.17±9.61a	9.42±5.79ab
Mean	12.57±2.43	8.40±2.07a	35.82±6.26	12.68±4.25	23.26±4.23	15.95±5.10	32.90±3.75	17.08±4.31	23.08±3.08	14.22±2.17	9.92±2.21	6.81±1.03	12.86±5.44	9.50±3.21
Note: Lowercase letters in the same column denote the statistical difference among different sheath stages at P < 0.05 according to LSD.
