# Supplementary material for: Silicon Deposition and Phytolith Morphological Variation in Culm Sheaths of Dendrocalamus brandisii at Different Growth Stages
Source: Plants (Basel). 2025 Mar 7;14(6):841. doi: 10.3390/plants14060841 (PMC11946270; doi:10.3390/plants14060841)
Supplement: Supplementary file 1 [file plants-14-00841-s001.zip › Table S2.xlsx]

## Sheet: Sheet1
Table S2. Length and width of different phytolith morphotypes in the D. brandisii culm sheath bodies at different growth stages
Stage	Position	Rondel		Elongate		Blocky		Acute		Stomata		Saddle		Circular
		Length	width	Length	width	Length	width	Length	width	Length	width	Length	width	Length	width
Shootting	Upper	15.41±3.26a	11.02±1.81b	36.50±11.50b	13.86±3.58b	21.42±4.00a	16.84±3.75a	33.97±13.48b	8.23±2.62a	30.34±2.13a	19.74±3.44b	9.61±0.88a	6.72±1.14a	12.43±1.24ab	10.90±0.65ab
	Middle	15.51±2.40a	9.65±2.40a	36.67±15.03b	12.15±4.36b	24.29±7.87b	16.24±3.78a	28.47±6.68a	15.37±2.37c	29.87±4.84a	17.20±4.74a	14.38±1.36b	6.81±1.01a	11.80±1.28a	8.94±0.62a
	Base	16.95±4.07a	12.36±3.74b	22.51±7.34a	8.91±2.47a	23.23±9.51b	16.08±8.39a	29.83±12.06a	13.33±3.38b	38.36±3.86b	32.28±1.95c	13.35±2.58b	8.18±1.57b	13.00±1.09b	11.94±0.96b
	Mean	15.96±3.20B	11.01±2.53B	31.89±11.29A	11.64±3.47A	22.98±7.13B	16.38±5.30B	30.76±13.64B	9.41±2.79C	32.92±6.94B	23.07±6.38B	12.45±1.60A	7.24±1.91A	12.41±1.20A	10.59±0.74B
Culm	Upper	15.85±3.83b	11.15±2.98b	33.07±15.83b	11.43±3.98a	23.82±8.95a	15.87±5.54a	40.56±9.79b	8.56±b2.65	14.51±1.91a	11.77±1.44a	15.07±0.47c	9.76±0.98b	9.21±0.78a	6.94±0.47a
	Middle	14.22±1.99a	8.15±1.80a	41.50±9.67c	14.23±5.52b	24.33±7.72a	16.42±4.50ab	30.82±10.94a	7.03±a2.10	26.44±1.41b	19.43±0.69b	10.43±1.05a	7.75±0.30a	14.89±1.21b	9.45±1.00b
	Base	14.01±2.09a	8.17±2.53a	31.46±5.97a	11.39±3.83a	26.21±10.93b	17.19±8.26b	30.80±14.43a	7.27±2.27a	30.64±4.83c	17.84±3.60b	12.33±0.40b	9.09±1.34b	9.40±1.53a	8.16±1.20b
	Mean	14.69±2.64A	9.16±2.44A	35.01±17.16B	12.35±4.44A	24.79±9.20C	16.49±6.10B	34.06±15.05C	7.62±2.34B	23.86±2.72A	16.35±1.91A	12.61±0.64A	8.87±0.87A	11.17±1.18A	8.19±0.89A
Shedding	Upper	14.94±2.79a	9.06±2.40a	35.63±14.30c	12.55±5.73a	16.92±6.13a	12.10±4.97a	31.03±12.31c	5.74±2.34a	33.25±4.97b	20.10±3.77c	12.34±1.08a	8.98±1.74a	12.68±3.13a	10.50±0.57a
	Middle	18.83±3.00b	8.92±3.54a	28.10±8.26b	12.02±4.85a	18.88±9.28b	12.19±4.10a	25.54±12.44b	6.92±2.51b	17.99±3.60a	16.98±4.47b	13.89±0.42a	8.59±0.68a	21.84±1.43b	17.94±1.91b
	Base	13.95±2.10a	9.56±1.89a	26.27±11.14a	11.58±5.57a	19.77±6.91b	13.47±4.60a	20.48±8.11a	5.62±1.96a	17.63±3.31a	13.67±1.83a	13.36±2.64a	8.59±0.79a	12.74±0.24a	9.99±0.30a
	Mean	15.91±2.63B	9.18±2.61A	30.00±11.24A	12.05±5.39A	18.51±7.44A	12.59±4.56A	25.68±10.95A	6.09±2.27A	22.92±3.96A	16.92±4.02A	13.20±2.38A	8.72±1.07A	15.75±3.93B	12.81±2.93C
Mean		15.52±2.84	9.78±2.52	32.30±13.23	12.01±4.43	22.09±7.92	15.15±5.32	30.17±13.21	7.71±2.47	26.58±4.54	18.78±4.10	12.75±1.54	8.27±1.28	13.11±2.10	10.53±1.52
Note: Capitalized letters in the same column denote the statistical difference among different sheath stages at P < 0.05 according to LSD. Lowercase letters in the same column denote the statistical difference at different position of culm sheath body in each stage at P < 0.05 according to LS.
